# Supplementary material for: Polystyrene Nanoplastics Induce Early Mitochondrial Dysfunction in H9c2 Cardiomyoblasts Without Substantial Cell Damage
Source: Antioxidants (Basel). 2026 Jun 26;15(7):801. doi: 10.3390/antiox15070801 (PMC13405344; doi:10.3390/antiox15070801)
Supplement: Supplementary file 1 [file antioxidants-15-00801-s001.zip]

Archive with 1 entries (1 files):
- antioxidants-4358771-supplementary.pdf
